# Supplementary material for: Antioxidant potential of tree bark extracts: Insight from the multi-level output of the Antioxidant Power 1 assay
Source: PLoS One. 2025 Jul 28;20(7):e0328790. doi: 10.1371/journal.pone.0328790 (PMC12303309; doi:10.1371/journal.pone.0328790)
Supplement: S1 File — (ZIP) [file pone.0328790.s003.zip]

Archive with 2 entries (2 files):
- DataRepository_Rehrl et al.xlsx
- Rehrletal_Supplement_PlosOne_revised.docx
