# Supplementary material for: Antioxidant potential of tree bark extracts: Insight from the multi-level output of the Antioxidant Power 1 assay
Source: PLoS One. 2025 Jul 28;20(7):e0328790. doi: 10.1371/journal.pone.0328790 (PMC12303309; doi:10.1371/journal.pone.0328790)
Supplement: S1 File — (ZIP) [file pone.0328790.s003.zip › DataRepository_Rehrl et al.xlsx]

## Sheet: Oak-Alder-Beech_n1
Timepoint 0 (no illumination)
<>	1	2	3	4	5	6	7	8	9	10	11	12			1	2	3	4	5	6	7	8	9	10	11	12
A														A	PBS	PBS	PBS	PBS	PBS	PBS	PBS	PBS	PBS	PBS	PBS	PBS
B			1473	1385	1236	1312	1387	1209	1088		1383			B	PBS		UT (EtOH)	50	100	200	400	600	800		50	PBS
C			1531	1531	1345	1342	1269	1212	1126		1445			C	PBS		UT (EtOH)	50	100	200	400	600	800		50	PBS
D			1533	1533	1358	1359	1250	1185	1075		1431			D	PBS		UT (EtOH)	50	100	200	400	600	800		50	PBS
E		263	911	1771	3711	1450	1447	1289	1148	1030	929			E	PBS	NO CELLS (TO)	Resveratrol 62,5 µM	100	200	50	100	200	400	600	800	PBS
F		256	990	1692	3916	1516	1440	1354	1188	1122	958			F	PBS	NO CELLS (TO)	Resveratrol 62,5 µM	100	200	50	100	200	400	600	800	PBS
G		245	904	1732	4321	1497	1386	1351	1124	967	940			G	PBS	NO CELLS (TO)	Resveratrol 62,5 µM	100	200	50	100	200	400	600	800	PBS
H														H	PBS	PBS	PBS	PBS	PBS	PBS	PBS	PBS	PBS	PBS	PBS	PBS
															oak µg/ml
															beech µg/ml
															alder µg/ml
															UT	untreated cells (0,625 % EtOH)
30 cycles with illumination inbetween
			Oak µg/ml							alder µg/ml					Oak µg/ml							alder µg/ml					Oak µg/ml							alder µg/ml					alder µg/ml		beech µg/ml
		UT	50	100	200	400	600	950		50				UT	50	100	200	400	600	950		50				UT	50	100	200	400	600	950		50			TO only	Resveratrol 62,5 µM	100	200	50	100	200	400	600	800			TO only
Cycle Nr.	B2	B3	B4	B5	B6	B7	B8	B9	B10	B11	B12	C1	C2	C3	C4	C5	C6	C7	C8	C9	C10	C11	C12	D1	D2	D3	D4	D5	D6	D7	D8	D9	D10	D11	D12	E1	E2	E3	E4	E5	E6	E7	E8	E9	E10	E11	E12	F1	F2
1		1688	1531	1417	1457	1487	1286	1132		1760				1816	1759	1450	1516	1408	1259	1164		1982				1891	1768	1481	1486	1403	1222	1143		2251			246	970	2461	4067	1766	1785	1402	1250	1099	1013			240
2		2305	1900	1627	1687	1625	1357	1197		2827				2667	2301	1823	1758	1592	1362	1219		3433				2898	2472	1873	1710	1581	1365	1186		4270			239	1016	4325	4715	2838	2583	1898	1477	1243	1035			247
3		3366	2616	2311	2285	1935	1490	1258		4337				4152	3665	2729	2786	2056	1633	1378		5507				4691	3972	3046	2765	2292	1676	1361		6213			244	1030	6475	5683	4667	4334	3277	2395	1764	1172			249
4		5071	3860	3740	3635	2856	1785	1460		6007				6135	5886	4589	4943	3271	2289	1730		7529				6932	6158	5202	4974	3963	2566	1954		7645			239	1050	8698	7033	6930	6626	5477	4217	3316	1416			237
5		6763	5592	5645	5439	4275	2453	1925		7430				8059	8069	6740	7291	5177	3529	2561		8788				8849	8075	7353	7371	6103	3962	3020		8321			242	1046	10156	8534	8634	8607	7503	6251	5413	2116			243
6		8367	7274	7357	7063	5642	3560	2792		8256				9755	9694	8503	8878	6811	5019	3664		9472				10244	9497	8646	8928	7609	5334	4186		8643			233	1124	10905	9915	9775	9922	8904	7684	6994	3311			245
7		9576	8673	8520	8009	6686	4726	3779		8661				10760	10652	9567	9841	7889	6234	4696		9706				11015	10360	9524	9662	8317	6266	5023		8871			241	1197	11219	10915	10433	10663	9676	8613	7840	4636			234
8		10473	9623	9272	8653	7317	5706	4653		8894				11426	11315	10226	10148	8464	6867	5443		9875				11411	10985	9984	10136	8663	6812	5519		8973			221	1255	11494	11464	10888	11086	10108	9214	8364	5587			237
9		10942	10296	9745	8990	7733	6441	5364		9025				11806	11824	10649	10630	8820	7434	5972		9998				11682	11255	10223	10388	8900	7115	5801		8982			221	1349	11646	11820	11076	11392	10585	9578	8647	6249			229
10		11338	10602	9984	9081	8003	6917	5709		9086				11937	12023	10880	10596	8934	7571	6394		10026				11824	11378	10454	10503	9039	7255	5986		9113			242	1472	11611	11879	11224	11590	10645	9634	8740	6514			229
11		11473	10915	10182	9243	8151	7193	6088		9132				12172	12251	11127	10732	8990	7664	6425		10110				11973	11497	10523	10561	9051	7420	6103		9126			224	1610	11719	11957	11327	11640	10827	9813	8877	6644			223
12		11669	11061	10209	9289	8207	7383	6211		9223				12227	12284	11166	10815	9074	7770	6553		10204				12079	11635	10560	10670	9152	7404	6130		9121			220	1841	11899	12072	11347	11781	10875	9925	8924	6727			228
13		11770	11250	10327	9377	8284	7443	6341		9255				12370	12440	11231	10789	9090	7863	6586		10235				12185	11773	10600	10734	9057	7419	6172		9164			218	2129	11828	12155	11457	11929	10972	10014	8930	6795			223
14		11907	11253	10403	9342	8301	7440	6385		9315				12515	12406	11290	10894	9181	7852	6683		10295				12261	11791	10705	10779	9132	7472	6218		9249			221	2477	11999	12150	11551	12057	11067	9988	9008	6900			216
15		11812	11314	10418	9452	8371	7552	6454		9280				12412	12411	11329	10865	9152	7863	6685		10283				12333	11917	10662	10785	9214	7426	6230		9322			218	2952	11896	12151	11551	11950	11023	10043	8989	6896			224
16		11951	11440	10492	9434	8383	7535	6466		9332				12502	12446	11376	10856	9087	7844	6621		10308				12276	11848	10748	10733	9197	7479	6190		9336			217	3626	11964	12202	11662	11964	11097	10024	9057	6879			213
17		12003	11369	10467	9378	8377	7636	6493		9331				12456	12539	11455	10934	9162	7898	6648		10331				12348	11941	10859	10801	9116	7517	6305		9380			219	4479	12079	12241	11651	12149	11108	10050	9037	6919			214
18		11942	11376	10507	9388	8376	7641	6553		9381				12597	12650	11466	10919	9194	7890	6618		10320				12366	11893	10734	10841	9116	7541	6217		9379			217	5422	11974	12356	11684	12105	11173	10121	9008	6989			213
19		12021	11419	10538	9402	8393	7608	6558		9331				12582	12565	11458	10936	9133	7918	6649		10403				12363	11932	10846	10723	9171	7547	6225		9423			209	6399	11996	12289	11732	12180	11205	10121	9011	6955			207
20		12039	11441	10500	9363	8408	7614	6522		9351				12630	12557	11617	10973	9188	7884	6641		10399				12404	11909	10788	10792	9150	7498	6253		9350			212	7275	11994	12308	11657	12134	11224	10118	9004	6886			227
21		12077	11479	10455	9403	8412	7625	6540		9368				12671	12589	11498	10889	9113	7816	6656		10434				12400	11975	10807	10785	9117	7539	6210		9391			200	8038	12082	12248	11690	12148	11103	10131	9044	6903			212
22		12031	11418	10557	9386	8341	7650	6565		9342				12562	12605	11509	10862	9211	7818	6698		10480				12342	11818	10750	10758	9070	7548	6257		9361			205	8657	12124	12289	11720	12098	11161	10165	8981	6893			206
23		12021	11428	10495	9434	8447	7575	6617		9385				12739	12689	11544	10945	9169	7847	6698		10434				12530	11958	10788	10803	9128	7491	6258		9457			201	9232	12101	12330	11769	12195	11157	10116	9038	6898			210
24		12183	11429	10667	9428	8425	7637	6611		9425				12693	12740	11567	10959	9160	7876	6736		10576				12414	11979	10813	10747	9105	7520	6270		9359			205	9547	12112	12373	11828	12264	11268	10194	8974	6903			199
25		12117	11465	10553	9454	8432	7674	6597		9431				12650	12654	11533	10961	9158	7897	6744		10394				12478	11967	10865	10824	9106	7470	6233		9353			202	9793	12136	12366	11756	12329	11259	10178	9033	6905			204
26		12082	11532	10588	9457	8435	7576	6637		9414				12593	12708	11555	10901	9226	7876	6684		10465				12435	12028	10806	10750	9129	7460	6213		9395			201	9959	12118	12302	11837	12194	11301	10128	9047	6884			205
27		12133	11579	10576	9469	8462	7661	6621		9422				12668	12685	11568	10886	9227	7908	6709		10440				12531	11926	10899	10759	9143	7457	6220		9387			201	10106	12097	12310	11825	12277	11310	10132	8985	6863			194
28		12129	11512	10545	9376	8377	7586	6631		9350				12659	12790	11507	10874	9183	7935	6721		10452				12499	12059	10935	10819	9107	7499	6250		9422			205	10218	12127	12443	11748	12284	11293	10146	9020	6856			197
29		12205	11596	10617	9414	8469	7548	6664		9347				12671	12717	11585	10965	9279	7890	6724		10429				12461	12028	10883	10756	9158	7541	6285		9420			196	10188	12167	12311	11743	12306	11285	10215	8937	6886			190
30		12011	11542	10588	9511	8414	7541	6594		9368				12633	12646	11540	10953	9170	7884	6688		10441				12466	12128	10877	10698	9093	7522	6285		9396			200	10366	12111	12275	11783	12236	11308	10169	9078	6903			192
[truncated: 34 more columns]

## Sheet: Oak-Alder-Beech_n2
Timepoint 0 (no illumination)
<>	1	2	3	4	5	6	7	8	9	10	11	12			1	2	3	4	5	6	7	8	9	10	11	12
A														A	PBS	PBS	PBS	PBS	PBS	PBS	PBS	PBS	PBS	PBS	PBS	PBS
B			1706	1526	1388	1372	1266	1150	1109		1600			B	PBS		UT	50	100	200	400	600	800		50	PBS
C			1506	1402	1372	1244	1203	1194	1073		1537			C	PBS		UT	50	100	200	400	600	800		50	PBS
D			1635	1506	1316	1270	1148	1166	1046		1396			D	PBS		UT	50	100	200	400	600	800		50	PBS
E		173	1054	1734	3644	1529	1377	1351	1131	1064	928			E	PBS	NO CELLS (TO)	Resveratrol 62,5 µM	100	200	50	100	200	400	600	800	PBS
F		172	931	1714	4287	1533	1400	1375	1094	1044	939			F	PBS	NO CELLS (TO)	Resveratrol 62,5 µM	100	200	50	100	200	400	600	800	PBS
G		174	968	1680	4067	1465	1348	1288	1104	1087	900			G	PBS	NO CELLS (TO)	Resveratrol 62,5 µM	100	200	50	100	200	400	600	800	PBS
H														H	PBS	PBS	PBS	PBS	PBS	PBS	PBS	PBS	PBS	PBS	PBS	PBS
															oak µg/ml
															beech µg/ml
															alder µg/ml
															UT	untreated cells (0,625 % EtOH)
30 cycles with illumination inbetween
			Oak µg/ml							alder µg/ml					Oak µg/ml							alder µg/ml					Oak µg/ml							alder µg/ml					alder µg/ml		beech µg/ml
		UT	50	100	200	400	600	950		50				UT	50	100	200	400	600	950		50				UT	50	100	200	400	600	950		50			TO only	Resveratrol 62,5 µM	100	200	50	100	200	400	600	800			TO only
Cycle Nr.	B2	B3	B4	B5	B6	B7	B8	B9	B10	B11	B12	C1	C2	C3	C4	C5	C6	C7	C8	C9	C10	C11	C12	D1	D2	D3	D4	D5	D6	D7	D8	D9	D10	D11	D12	E1	E2	E3	E4	E5	E6	E7	E8	E9	E10	E11	E12	F1	F2
1		1948	1792	1567	1489	1361	1200	1156		2349				1779	1645	1524	1391	1324	1250	1121		2356				1974	1734	1543	1451	1287	1247	1098		2223			166	1097	2376	4111	1967	1753	1520	1225	1135	996			164
2		2643	2231	1921	1716	1595	1311	1225		4223				2692	2286	1989	1758	1525	1341	1172		4300				3036	2455	2219	1886	1593	1353	1188		4359			166	1114	3988	5101	3377	2789	2191	1495	1343	1067			167
3		3912	3207	2978	2231	2089	1435	1277		6579				4066	3701	3214	2864	2004	1542	1287		6711				4838	3917	4003	3289	2416	1695	1407		6710			166	1126	6191	6337	5600	4769	3672	2450	2037	1168			169
4		5804	4934	5120	3593	3205	1855	1452		8741				5947	5845	5368	5327	3270	2111	1572		8724				7165	6171	6511	5951	4375	2679	2097		8721			160	1168	8840	7976	8101	7113	5881	4462	4125	1514			165
5		7977	7187	7499	5967	5036	2681	1811		10277				8089	8178	7667	7827	5257	3227	2213		9911				9475	8401	8600	8525	6476	4277	3350		9863			161	1193	10993	9829	10129	8943	7922	6759	6773	2537			164
6		9968	9368	9568	8287	6742	3965	2480		11050				9780	9884	9478	9430	7042	4643	3306		10284				11282	10199	9922	10090	7945	6013	4800		10325			173	1235	12127	11438	11413	10309	9340	8439	8655	4210			165
7		11510	11103	10880	9909	7888	5406	3401		11327				10883	11103	10709	10314	8184	6065	4478		10569				12592	11323	10706	11031	8641	7110	5905		10593			158	1297	12616	12467	12123	11154	10429	9650	9666	5937			166
8		12628	12208	11499	10993	8557	6337	4369		11441				11553	11759	11459	10751	8795	6948	5326		10651				13273	12125	11051	11425	8980	7633	6524		10730			165	1370	12657	12988	12695	11625	11175	10293	10138	7124			164
9		13526	13030	11949	11698	8906	6993	5127		11518				12050	12330	11962	11143	9088	7455	5914		10666				13776	12511	11339	11824	9208	7881	6883		10818			162	1449	12892	13187	12843	11860	11552	10702	10505	7819			158
10		14065	13409	12140	12013	9090	7318	5749		11491				12193	12618	12100	11295	9214	7695	6153		10840				14084	12811	11434	11962	9255	8104	7042		10782			160	1520	12882	13314	12967	12130	11766	11019	10583	8121			165
11		14366	13758	12205	12243	9203	7557	6108		11588				12201	12660	12224	11271	9232	7912	6451		10751				14121	13012	11656	12014	9169	8053	7096		10858			161	1637	12901	13419	13027	12190	11918	11091	10724	8299			161
12		14445	13906	12268	12346	9227	7595	6285		11528				12357	12757	12419	11387	9304	7983	6522		10753				14370	13065	11639	12111	9253	8162	7080		10799			162	1785	12927	13363	13141	12194	11958	11132	10682	8408			158
13		14655	13977	12369	12463	9247	7684	6464		11547				12462	12878	12418	11481	9346	8044	6608		10869				14364	13158	11800	12120	9218	8208	7139		10844			151	1971	13074	13471	13081	12268	12052	11274	10726	8437			158
14		14739	14081	12408	12504	9184	7682	6532		11558				12460	12910	12350	11401	9225	8044	6576		10804				14482	13147	11748	12149	9137	8209	7103		10822			157	2201	13041	13543	13142	12362	12121	11276	10772	8499			168
15		14751	14073	12326	12325	9182	7598	6466		11475				12423	12910	12477	11335	9234	8039	6605		10813				14409	13148	11668	12118	9185	8126	7059		10826			152	2457	12973	13493	13191	12291	12054	11155	10697	8452			165
16		14645	14110	12288	12331	9152	7614	6506		11493				12465	12791	12340	11279	9229	7949	6559		10747				14375	13054	11628	12048	9203	8194	7055		10806			159	2848	12966	13495	13129	12294	12116	11143	10699	8396			151
17		14640	14100	12231	12305	9151	7619	6513		11414				12532	12800	12449	11403	9173	8030	6531		10688				14386	13083	11721	12016	9133	8114	7037		10783			157	3408	12943	13395	13169	12214	12036	11170	10558	8417			150
18		14669	14055	12275	12258	9064	7564	6455		11428				12395	12831	12412	11291	9184	7982	6604		10754				14385	13175	11614	11921	9026	8075	6979		10780			163	4042	13029	13436	13023	12135	11979	11124	10556	8341			152
19		14635	14069	12283	12239	9020	7598	6466		11494				12442	12896	12278	11282	9089	7928	6514		10711				14334	13127	11663	11896	9082	8097	7069		10827			158	4883	12963	13437	13141	12296	11961	11017	10571	8394			145
20		14583	13887	12212	12125	8932	7461	6420		11431				12379	12796	12267	11156	8956	7871	6412		10613				14343	13112	11599	11852	8930	8060	6951		10748			153	5775	12976	13428	12976	12085	11994	11011	10488	8290			161
21		14587	13949	12119	12147	8963	7548	6414		11350				12344	12831	12324	11179	8996	7789	6478		10679				14371	13160	11611	11804	8946	7963	6947		10703			155	6731	12902	13405	13003	12174	11915	10985	10449	8269			156
22		14425	13919	12116	11960	8883	7460	6379		11277				12302	12767	12205	11051	9045	7757	6400		10558				14299	13033	11450	11775	8942	8032	6860		10632			153	7670	12820	13320	12964	12098	11818	11078	10418	8221			153
23		14553	13851	12053	11994	8907	7419	6360		11341				12207	12693	12180	11063	8950	7756	6330		10573				14249	12968	11573	11772	8908	7949	6880		10637			154	8558	12866	13255	13027	12044	11877	10963	10366	8124			147
24		14370	13839	12141	11913	8847	7366	6360		11242				12355	12686	12229	11031	8914	7817	6425		10624				14192	13066	11509	11693	8896	7935	6808		10599			156	9363	12748	13360	12937	12148	11903	10891	10415	8185			150
25		14439	13810	11940	11898	8818	7323	6296		11302				12200	12737	12159	10990	8842	7739	6362		10490				14163	13006	11527	11631	8887	7877	6868		10498			149	9911	12826	13266	12894	12085	11935	10905	10238	8112			152
26		14445	13796	12025	11904	8818	7346	6323		11239				12186	12668	12126	11010	8842	7689	6350		10517				14172	12929	11503	11607	8790	7801	6816		10447			151	10410	12820	13265	12886	12089	11774	10828	10251	7970			152
27		14390	13763	11958	11737	8731	7299	6301		11070				12110	12534	12119	10842	8775	7620	6151		10550				14209	12955	11539	11595	8770	7843	6790		10555			148	10887	12751	13140	12897	12069	11816	10790	10214	8056			148
28		14277	13770	11906	11667	8664	7268	6259		11204				12145	12680	12158	10894	8816	7632	6247		10465				14006	12876	11325	11499	8724	7818	6732		10526			150	11173	12707	13230	12871	12084	11848	10843	10246	7985			157
29		14237	13664	11901	11805	8705	7298	6292		11143				12258	12639	12222	10906	8778	7674	6250		10465				14038	12832	11463	11583	8675	7886	6761		10505			155	11390	12751	13136	12729	12010	11741	10893	10206	7914			144
30		14275	13645	11891	11639	8748	7235	6281		11060				12022	12534	12021	10845	8710	7543	6238		10401				14047	12810	11370	11545	8635	7745	6698		10529			146	11600	12689	13170	12855	12129	11705	10782	10158	7912			146
[truncated: 34 more columns]

## Sheet: Oak-Alder-Beech_n3.
Timepoint 0 (no illumination)
<>	1	2	3	4	5	6	7	8	9	10	11	12			1	2	3	4	5	6	7	8	9	10	11	12
A														A	PBS	PBS	PBS	PBS	PBS	PBS	PBS	PBS	PBS	PBS	PBS	PBS
B		2082	2041	2000	1852	1698	1509	1475	1335	4759	8432			B	PBS	50	UT	50	100	200	400	600	800	100	200	PBS
C		2043	2134	2074	1861	1741	1484	1463	1421	4361	8752			C	PBS	50	UT	50	100	200	400	600	800	100	200	PBS
D		2181	2051	2103	1893	1750	1470	1489	1377	4115	9117			D	PBS	50	UT	50	100	200	400	600	800	100	200	PBS
E		522	1638	6998	8218	2140	2010	1973	1781	1625	1482			E	PBS	NO CELLS (TO)	Resveratrol 62,5 µM			50	100	200	400	600	800	PBS
F		527	1552	7762	8898	2043	2085	1848	1695	1583	1522			F	PBS	NO CELLS (TO)	Resveratrol 62,5 µM			50	100	200	400	600	800	PBS
G		526	1478	7692	8682	2149	2142	1825	1804	1706	1430			G	PBS	NO CELLS (TO)	Resveratrol 62,5 µM			50	100	200	400	600	800	PBS
H														H	PBS	PBS	PBS	PBS	PBS	PBS	PBS	PBS	PBS	PBS	PBS	PBS
															oak µg/ml
															beech µg/ml
															alder µg/ml
30 cycles with illumination inbetween															UT	untreated cells (0,625 % EtOH)
			Oak µg/ml										alder µg/ml		Oak µg/ml						alder µg/ml				alder µg/ml		Oak µg/ml						alder µg/ml								beech µg/ml
	50	UT	50	100	200	400	600	800	100	200			50	UT	50	100	200	400	600	800	100	200			50	UT	50	100	200	400	600	800	100	200			TO only	Resveratrol 62,5 µM			50	100	200	400	600	800			TO only
Cycle Nr.	B2	B3	B4	B5	B6	B7	B8	B9	B10	B11	B12	C1	C2	C3	C4	C5	C6	C7	C8	C9	C10	C11	C12	D1	D2	D3	D4	D5	D6	D7	D8	D9	D10	D11	D12	E1	E2	E3	E4	E5	E6	E7	E8	E9	E10	E11	E12	F1	F2
1	3063	2597	2383	2166	1831	1553	1542	1388	5545	8825			3192	2945	2542	2192	1894	1608	1527	1459	5539	9096			3226	2724	2658	2282	1909	1510	1515	1413	5694	9681			518	1738			3097	2757	2522	2013	1757	1582			579
2	5371	3951	3483	3137	2233	1763	1679	1435	7182	9302			5777	5078	4050	3101	2470	1790	1660	1537	7727	9758			5740	4778	4353	3482	2476	1714	1625	1519	8094	10474			506	1774			5972	5188	4438	2613	2178	1716			701
3	8066	6427	5635	5268	3239	2278	1959	1566	9052	10073			8494	8371	6998	5222	4219	2302	1972	1697	10107	10630			8852	8037	7676	6375	4437	2347	2009	1660	10396	11410			500	1824			10113	8983	7966	4729	3622	1994			733
4	10336	9384	8661	8510	5426	3579	2535	1875	10674	10867			10650	11517	10678	8858	7675	3723	2749	2107	12080	11492			11769	11521	11478	10165	7959	4224	2929	2104	12326	12368			493	1872			13599	12260	11421	8188	6791	2895			729
5	11660	12014	11671	11215	8280	5799	3735	2344	12130	11702			12053	13777	13571	11982	10665	6320	4197	2922	13618	12400			13634	13776	13826	12801	10704	6746	4632	2888	13430	13345			511	1947			15258	14096	13624	11146	10060	5153			809
6	12431	13877	13723	13083	10574	7912	5557	3271	13137	12429			12710	15172	15140	14006	12716	8533	6132	4216	14602	13318			14407	15136	15384	14295	12502	8745	6531	4197	14301	14138			516	2053			16159	15004	14615	12863	12122	8219			1039
7	12747	15077	14926	13883	12081	9399	7174	4617	13952	13193			13054	15914	15966	14973	13644	9989	7657	5547	15114	14094			14905	15780	16086	15124	13527	10163	8009	5504	14707	15236			485	2147			16532	15393	15206	13955	13247	10440			1056
8	12895	15730	15584	14565	13103	10398	8308	5910	14446	13857			13284	16342	16449	15584	14141	10912	8747	6701	15422	14846			15123	16355	16343	15492	13899	10996	8975	6618	14828	15689			510	2281			16764	15710	15460	14515	13765	11768			1071
9	12948	16280	15892	14881	13440	10862	9131	6846	14671	14259			13283	16491	16469	15879	14337	11357	9375	7448	15458	15140			15206	16487	16608	15599	14178	11423	9472	7361	14960	16165			502	2451			16927	15890	15598	14746	14085	12444			1063
10	13059	16426	16024	15013	13717	11114	9520	7622	14675	14654			13397	16563	16760	15942	14395	11604	9771	7999	15682	15520			15244	16598	16679	15815	14237	11507	9717	7864	14987	16365			490	2699			17008	15931	15589	14979	14117	12839			1046
11	13211	16524	16176	15171	13832	11164	9696	8025	14845	14913			13444	16800	16862	16087	14488	11803	9961	8242	15754	15649			15292	16679	16717	15774	14288	11590	9971	8189	15247	16578			487	3212			17133	16114	15801	15060	14265	12996			1001
12	13122	16601	16213	15134	13905	11180	9782	8342	14823	15064			13450	16738	16842	16013	14449	11797	9969	8357	15838	15872			15315	16684	16806	15717	14342	11620	9996	8255	15283	16560			481	3970			17002	16006	15682	15028	14305	13074			1027
13	13183	16740	16199	15087	13899	11131	9783	8394	14947	15245			13387	16734	16889	16147	14407	11777	9937	8519	15864	15783			15343	16857	16868	15929	14281	11654	9882	8320	15389	16677			473	5439			17215	16097	15762	15088	14198	13033			972
14	13143	16589	16274	15221	13940	11178	9862	8542	15013	15329			13408	16834	16995	16190	14523	11695	10016	8521	15922	15940			15328	16815	16933	15858	14225	11618	9968	8314	15362	16874			470	7689			17237	16183	15883	15161	14239	13136			1004
15	13196	16650	16402	15215	13966	11208	9818	8620	15024	15492			13422	16942	17039	16281	14522	11896	9963	8506	15940	16017			15541	16944	16889	15903	14336	11588	9956	8317	15350	16920			463	10563			17238	16212	15859	15179	14226	13119			916
16	13161	16675	16328	15226	13843	11143	9753	8605	15124	15423			13467	16955	16926	16241	14451	11664	9883	8469	15918	16057			15477	16880	16911	15942	14200	11481	9875	8277	15443	16841			456	13138			17307	16165	15854	15130	14217	13147			922
17	13161	16730	16314	15090	13862	11062	9712	8567	15116	15440			13486	16991	17025	16128	14400	11694	9881	8441	16080	16064			15474	16901	16966	15883	14206	11446	9832	8240	15461	16875			463	14727			17245	16237	15847	15129	14277	13033			940
18	13247	16782	16338	15352	13921	11092	9733	8609	15251	15522			13534	16893	17019	16139	14477	11721	9900	8443	16100	16168			15510	16912	16930	15972	14250	11533	9821	8253	15415	16934			455	15976			17384	16312	15969	15146	14221	13136			678
19	13138	16742	16319	15147	13785	11009	9671	8536	15143	15476			13424	16972	17060	16193	14452	11581	9870	8343	16148	16034			15481	17005	17027	15920	14181	11395	9758	8233	15449	16989			462	16595			17342	16269	15960	15142	14231	13100			922
20	13185	16830	16298	15246	13867	11057	9654	8487	15176	15487			13443	17060	17126	16193	14448	11635	9759	8287	16009	16106			15590	16941	17089	15978	14165	11463	9750	8174	15590	16936			460	16936			17430	16270	15995	15174	14276	13004			771
21	13236	16889	16323	15253	13808	10956	9634	8413	15259	15507			13427	17011	17080	16254	14489	11563	9790	8324	16063	16068			15562	16982	17073	15894	14312	11383	9727	8157	15647	17045			436	17259			17455	16386	15952	15115	14181	13083			816
22	13185	16718	16290	15024	13761	10964	9592	8393	15173	15469			13397	16954	17037	16154	14324	11554	9655	8239	16056	16067			15581	17011	17035	15927	14143	11345	9642	8065	15567	16898			441	17378			17419	16343	15978	15112	14274	12938			607
23	13189	16937	16391	15238	13881	11032	9581	8415	15318	15630			13563	17077	17155	16241	14447	11501	9733	8231	16113	16149			15647	17065	17232	15981	14125	11326	9719	8106	15609	17170			421	17543			17531	16366	16072	15179	14193	12994			890
24	13240	16880	16449	15205	13813	10924	9541	8329	15317	15633			13454	16935	17170	16248	14475	11568	9705	8148	16165	16099			15668	16998	17124	15850	14206	11325	9575	8041	15670	16986			422	17679			17391	16360	15980	15113	14248	12917			581
25	13249	16919	16457	15310	13847	10956	9564	8430	15352	15679			13575	16932	17145	16191	14415	11492	9592	8208	16215	16131			15694	17086	17211	16061	14145	11236	9629	7957	15636	17147			423	17702			17504	16431	16139	15204	14267	12995			713
26	13224	16846	16410	15167	13774	10959	9535	8327	15314	15699			13546	17061	17177	16246	14305	11524	9620	8139	16184	16159			15742	17073	17277	15950	14011	11266	9655	7996	15592	17101			418	17770			17451	16496	16013	15039	14255	12873			623
27	13263	16675	16352	15199	13714	10918	9453	8297	15384	15592			13502	16927	17072	16204	14283	11456	9552	8141	16142	16131			15504	17037	17154	15885	14101	11197	9504	7953	15611	16922			413	17769			17382	16408	16003	15112	14158	12853			705
28	13253	16818	16339	15239	13692	10964	9460	8334	15429	15628			13526	17029	17087	16248	14344	11507	9563	8089	16298	16173			15703	17029	17219	15998	14167	11191	9542	7988	15706	17119			408	17956			17443	16364	16031	15166	14105	12940			549
29	13205	16872	16422	15241	13764	10829	9461	8284	15418	15615			13462	17076	17258	16299	14365	11554	9651	8052	16226	16233			15636	17083	17232	15934	14126	11266	9533	8018	15745	17107			398	17920			17595	16405	16054	15140	14100	12839			575
30	13207	16722	16357	15193	13708	10926	9431	8317	15433	15716			13568	16982	17335	16243	14450	11508	9581	8089	16360	16244			15691	16994	17220	15975	14089	11242	9508	7962	15588	17134			389	17820			17515	16487	15999	15199	14167	12975			656
[truncated: 34 more columns]

## Sheet: Birch-Pine-BC_n1
Timepoint 0 (no illumination)
<>	1	2	3	4	5	6	7	8	9	10	11	12			1	2	3	4	5	6	7	8	9	10	11	12
A														A	PBS	PBS	PBS	PBS	PBS	PBS	PBS	PBS	PBS	PBS	PBS	PBS
B		2037	2069	1936	2104	4504	6448	6434	2129	1731	1556			B	PBS	UT	50	100	200	400	600	800	50	100	200	PBS
C		1970	2047	1948	2092	4398	6457	7615	1944	1764	1468			C	PBS	UT	50	100	200	400	600	800	50	100	200	PBS
D		2150	2141	2126	2197	3918	6032	7489	2255	1940	1645			D	PBS	UT	50	100	200	400	600	800	50	100	200	PBS
E		183	1695	1404	1520	2383	2269	2225	1958	1833	1888			E	PBS	NO CELLS (TO)	Resveratrol 62,5 µM	400	600	50	100	200	400	600	800	PBS
F		174	1740	1480	1333	2435	2095	2076	1903	1854	1902			F	PBS	NO CELLS (TO)	Resveratrol 62,5 µM	400	600	50	100	200	400	600	800	PBS
G		180	1673	1598	1408	2381	2194	2046	1918	1848	1869			G	PBS	NO CELLS (TO)	Resveratrol 62,5 µM	400	600	50	100	200	400	600	800	PBS
H														H	PBS	PBS	PBS	PBS	PBS	PBS	PBS	PBS	PBS	PBS	PBS	PBS
															Bird cherry µg/ml
															Birch µg/ml
															Pine µg/ml
30 cycles with illumination inbetween															UT	untreated cells (0,625 % EtOH)
	UT	50	100	200	400	600	800	50	100	200			UT	50	100	200	400	600	800	50	100	200			UT	50	100	200	400	600	800	50	100	200			TO only	Resveratrol 62,5 µM	400	600	50	100	200	400	600	800			TO only
Cycle Nr.	B2	B3	B4	B5	B6	B7	B8	B9	B10	B11	B12	C1	C2	C3	C4	C5	C6	C7	C8	C9	C10	C11	C12	D1	D2	D3	D4	D5	D6	D7	D8	D9	D10	D11	D12	E1	E2	E3	E4	E5	E6	E7	E8	E9	E10	E11	E12	F1	F2
1	2210	2196	2077	2117	4636	6372	6295	2213	1726	1560			2149	2171	2051	2085	4784	6429	7213	2097	1814	1462			2322	2275	2302	2267	4305	6219	7143	2408	1982	1667			172	1715	1465	1551	2542	2452	2286	1986	1846	1849			176
2	2499	2692	2290	2386	5157	6376	5875	2536	1840	1636			2748	2508	2373	2261	5511	6726	6877	2494	2025	1554			2851	2653	2816	2589	5000	6559	6938	3235	2304	1828			174	1739	1540	1672	3409	3071	2651	2166	1965	1859			260
3	3218	3397	2841	2936	5712	6454	5772	3302	2089	1810			3775	3197	3258	2812	6463	7020	6706	3588	2796	1736			4018	3690	4229	3482	5960	7032	6753	5293	3159	2167			175	1716	1806	1925	5568	4991	4057	3030	2407	1975			305
4	4623	4961	4322	4109	6457	6497	5661	4832	2615	2097			5545	4967	5499	4088	7421	7275	6639	5582	4493	2243			6037	5613	6971	5464	6966	7362	6653	8255	5306	3094			173	1755	2709	2654	8757	8023	6936	5040	3944	2432			379
5	6406	7258	6855	5952	7138	6663	5514	7060	3858	2852			7568	7379	8255	6178	8243	7591	6565	7981	6915	3321			8235	8040	9948	7805	7995	7701	6563	10961	7926	4843			170	1757	4383	4036	11584	10912	9661	7580	6082	3503			432
6	8219	9493	9217	7878	7718	6732	5464	9319	5586	4197			9450	9664	10439	8286	8746	7825	6486	10318	9114	4877			10227	10407	12042	9665	8725	8044	6537	12812	10235	6756			176	1780	6355	5727	13629	13014	11914	9946	8159	5138			464
7	9931	11372	11121	9324	8112	6731	5471	11280	7481	5690			10887	11412	11874	9706	9211	7880	6518	11915	10881	6517			11696	12253	13290	10675	9208	8129	6453	13897	11684	8362			178	1836	8183	7343	14837	14371	13314	11513	9722	6791			374
8	11211	12739	12235	10247	8460	6856	5475	12634	9130	7277			11878	12686	12702	10563	9419	8025	6527	13109	11992	8038			12829	13495	14015	11135	9605	8288	6492	14592	12949	9772			186	1923	9596	8598	15579	15179	14384	12489	10885	8530			425
9	12209	13593	12960	10714	8664	6815	5498	13488	10572	8568			12550	13584	13252	11134	9605	8026	6471	13843	12723	9230			13551	14281	14321	11512	9841	8326	6464	15038	13414	10916			210	2026	10614	9488	15859	15705	14919	13242	11795	9759			446
10	12890	14034	13216	10896	8783	6810	5405	13987	11589	9618			12834	13879	13423	11325	9619	8049	6458	14370	13117	10127			13938	14784	14500	11427	9884	8328	6439	15060	13843	11539			191	2075	11145	9823	15975	15891	15231	13510	12218	10695			452
11	13249	14173	13461	11055	8914	6867	5406	14415	12351	10504			13288	14290	13644	11437	9683	8147	6451	14721	13320	10883			14092	15051	14578	11486	9875	8341	6404	15287	14161	12142			203	2217	11710	10163	16198	16122	15463	13751	12529	11337			464
12	13370	14339	13508	11128	8919	6876	5407	14658	12839	11188			13438	14440	13681	11471	9685	8117	6454	14887	13515	11462			14272	15327	14616	11547	9942	8359	6378	15313	14287	12456			206	2412	11851	10247	16228	16077	15611	13833	12687	11720			483
13	13620	14491	13631	11134	9003	6976	5380	14744	13219	11623			13388	14618	13830	11541	9764	8131	6435	15006	13613	11799			14395	15597	14763	11552	10035	8436	6399	15506	14346	12688			196	2716	12059	10362	16234	16301	15695	14014	12727	11951			388
14	13741	14490	13639	11182	9128	6936	5345	14868	13516	11921			13530	14721	13844	11564	9804	8133	6380	15001	13652	12059			14428	15591	14690	11556	9998	8309	6359	15402	14437	12742			193	3088	12034	10244	16232	16131	15728	13994	12762	12117			365
15	13812	14649	13740	11111	9159	6913	5377	15020	13702	12130			13540	14867	13909	11558	9885	8066	6397	15020	13737	12368			14570	15708	14796	11649	9974	8497	6313	15578	14612	12794			210	3655	12107	10331	16232	16334	15779	14065	12849	12179			436
16	13826	14725	13688	11138	9180	6869	5380	14919	13805	12285			13656	14821	13929	11589	9829	8149	6352	15030	13677	12427			14597	15789	14791	11616	10042	8413	6335	15560	14463	12909			195	4523	12126	10271	16232	16299	15860	14054	12838	12263			368
17	13804	14487	13531	11251	9286	6909	5389	14997	13875	12533			13635	14799	13896	11710	9856	8192	6363	15087	13744	12448			14679	15683	14780	11652	10015	8410	6287	15568	14599	12913			200	5488	12185	10299	16445	16330	15716	14214	12824	12310			439
18	13971	14684	13823	11274	9197	6967	5333	14961	13887	12454			13647	14999	13947	11674	9930	8151	6344	15112	13665	12512			14646	15752	14821	11644	10092	8452	6274	15594	14589	12912			214	6659	12240	10258	16369	16303	15800	14125	12800	12334			362
19	14044	14773	13750	11231	9244	6898	5346	14899	13965	12576			13695	14891	13878	11673	9876	8178	6335	15121	13643	12488			14570	15638	14764	11697	10024	8394	6285	15725	14597	13004			193	7814	12173	10239	16428	16281	15878	14089	12801	12375			439
20	14007	14706	13828	11200	9267	6971	5328	15032	14059	12638			13566	14932	13877	11710	9971	8179	6403	15196	13762	12539			14606	15758	14743	11548	10077	8386	6248	15527	14581	12864			189	8963	12172	10222	16443	16380	15801	14051	12770	12323			411
21	14054	14700	13725	11214	9230	6943	5346	15021	14039	12537			13701	14888	14060	11710	9970	8180	6323	15149	13733	12586			14603	15827	14777	11673	10045	8357	6326	15441	14583	13002			184	9938	12162	10202	16420	16343	15908	14000	12719	12199			442
22	14017	14709	13766	11282	9349	6948	5325	14976	14016	12531			13616	14847	13989	11689	9836	8255	6381	15229	13602	12536			14610	15696	14756	11670	9996	8412	6306	15653	14547	12830			183	10883	12111	10133	16398	16295	15799	13982	12614	12174			409
23	13948	14728	13874	11203	9346	6943	5387	15101	14083	12559			13640	14894	14071	11622	9945	8265	6323	15273	13740	12514			14596	15747	14770	11624	10003	8389	6257	15547	14554	12924			178	11673	12153	10185	16445	16436	15796	13917	12652	12250			364
24	14004	14758	13858	11257	9306	6925	5385	15051	14112	12656			13640	14852	14055	11770	10030	8271	6416	15214	13779	12553			14660	15834	14876	11701	10094	8494	6351	15652	14639	12925			177	12436	12109	10160	16617	16653	15786	14016	12704	12236			342
25	13894	14587	13695	11219	9268	6989	5365	15068	14050	12527			13625	15029	14076	11672	10004	8280	6413	15256	13748	12495			14597	15858	14923	11667	10077	8411	6256	15660	14652	12833			198	13078	12142	10085	16557	16463	15844	13869	12588	12166			385
26	13908	14632	13808	11303	9328	6967	5373	15052	14088	12610			13616	14921	13880	11663	10059	8221	6383	15226	13693	12557			14668	15821	14900	11580	10022	8382	6241	15522	14580	12866			186	13661	12061	10106	16401	16363	15817	13919	12565	12123			339
27	13995	14609	13775	11224	9418	7029	5354	14996	14158	12619			13598	14909	13962	11728	9985	8273	6374	15262	13664	12531			14698	15760	14891	11675	10059	8379	6257	15576	14518	12892			197	14064	12119	10092	16505	16518	15876	13890	12582	12134			436
28	13956	14691	13785	11233	9412	7034	5326	15034	14069	12583			13674	14988	14035	11864	10016	8249	6293	15257	13710	12543			14611	15895	14877	11675	10000	8400	6247	15567	14653	12860			189	14454	12076	10104	16442	16491	15875	13828	12530	12083			385
29	13996	14667	13778	11287	9460	7062	5378	15094	14175	12654			13681	15014	14018	11721	10025	8279	6451	15256	13725	12539			14720	15901	14876	11653	10087	8390	6229	15602	14536	12784			195	14762	12108	10054	16624	16463	15909	13835	12622	12090			423
30	13976	14707	13794	11304	9438	7082	5384	15013	14087	12582			13637	14971	14057	11819	10039	8320	6361	15178	13729	12474			14674	15756	14887	11651	9949	8401	6277	15607	14552	12879			193	15033	12152	10047	16605	16424	15936	13897	12495	11997			446
[truncated: 34 more columns]

## Sheet: Birch-Pine_BC_n2
Timepoint 0 (no illumination)
<>	1	2	3	4	5	6	7	8	9	10	11	12			1	2	3	4	5	6	7	8	9	10	11	12
A														A	PBS	PBS	PBS	PBS	PBS	PBS	PBS	PBS	PBS	PBS	PBS	PBS
B		2238	2308	2060	2195	5436	7556	7367	1906	1830	1685			B	PBS	UT	50	100	200	400	600	800	50	100	200	PBS
C		2476	2371	2333	2376	5264	8094	7662	2154	1856	1680			C	PBS	UT	50	100	200	400	600	800	50	100	200	PBS
D		2230	2212	2261	2365	5200	7726	7641	2307	2025	1708			D	PBS	UT	50	100	200	400	600	800	50	100	200	PBS
E		178	1978	1638	1359	2773	2472	2311	2012	1811	1853			E	PBS	NO CELLS (TO)	Resveratrol 62,5 µM	400	600	50	100	200	400	600	800	PBS
F		169	1873	1590	1291	2582	2383	2201	2067	1988	1842			F	PBS	NO CELLS (TO)	Resveratrol 62,5 µM	400	600	50	100	200	400	600	800	PBS
G		172	1873	1596	1405	2601	2524	2113	2104	1872	1950			G	PBS	NO CELLS (TO)	Resveratrol 62,5 µM	400	600	50	100	200	400	600	800	PBS
H														H	PBS	PBS	PBS	PBS	PBS	PBS	PBS	PBS	PBS	PBS	PBS	PBS
															Bird cherry µg/ml
															Birch µg/ml
															Pine µg/ml
30 cycles with illumination inbetween															UT	untreated cells (0,625 % EtOH)
	UT	50	100	200	400	600	800	50	100	200			UT	50	100	200	400	600	800	50	100	200			UT	50	100	200	400	600	800	50	100	200			TO only	Resveratrol 62,5 µM	400	600	50	100	200	400	600	800			TO only
Cycle Nr.	B2	B3	B4	B5	B6	B7	B8	B9	B10	B11	B12	C1	C2	C3	C4	C5	C6	C7	C8	C9	C10	C11	C12	D1	D2	D3	D4	D5	D6	D7	D8	D9	D10	D11	D12	E1	E2	E3	E4	E5	E6	E7	E8	E9	E10	E11	E12	F1	F2
1	2483	2531	2146	2305	5765	7092	6577	2098	1805	1719			2614	2592	2376	2464	5572	7497	6748	2335	1923	1686			2450	2459	2434	2565	5736	7296	6695	2531	2111	1734			163	1977	1675	1395	2933	2632	2412	2069	1901	1852			158
2	3034	3038	2539	2722	6400	7009	6167	2699	2032	1799			3446	3286	2920	2912	6255	7296	6270	2999	2260	1803			3248	3313	3198	3243	6632	7231	6450	3548	2620	1928			171	1966	1823	1484	4088	3624	3203	2463	2095	1939			165
3	4321	4246	3480	3691	7104	7036	6007	3947	2488	2041			5077	4878	4392	3923	7189	7401	6189	4803	3254	2135			4900	5282	5363	4866	7750	7315	6340	5994	4087	2529			172	2009	2412	1740	6777	6098	5359	3982	3004	2209			178
4	6310	6458	5673	5574	7818	7095	5948	6198	3451	2689			7351	7387	7462	6001	7954	7389	6129	7493	5477	3077			7152	8179	8846	7556	8642	7356	6298	9279	6834	4062			168	2070	4032	2311	10029	9462	8306	6652	5287	3072			177
5	8416	9032	8631	7871	8341	7049	5943	8646	5194	3999			9611	9978	10505	8538	8544	7397	6103	10287	8255	4719			9425	10823	11528	9801	9251	7271	6226	11783	9507	6376			165	2053	6261	3278	12848	12375	10810	9358	7862	4899			209
6	10186	11096	10762	9752	8660	7115	5872	10621	7371	5821			11355	11969	12440	10329	9003	7426	5968	12202	10492	6756			11130	12540	13041	11033	9713	7301	6205	13312	11412	8531			154	2106	8467	4585	14505	14141	12464	11351	10008	6987			224
7	11526	12566	12071	10538	8885	7051	5778	11950	9041	7627			12437	13226	13374	11247	9176	7371	5962	13350	11925	8535			12333	13549	13680	11467	9890	7287	6162	14164	12660	10230			161	2168	9914	5856	15433	14956	13435	12602	11444	8929			244
8	12428	13416	12626	10933	9029	7025	5742	12695	10497	9143			13252	13915	13741	11574	9292	7343	5977	13916	12661	9884			13197	14017	13851	11776	10054	7332	6177	14438	13287	11470			159	2314	10872	6796	15873	15423	13871	13261	12237	10202			231
9	13003	13878	12785	11186	9079	7072	5756	13262	11466	10257			13843	14497	13948	11774	9364	7409	5889	14356	13232	10872			13607	14318	14015	11922	10251	7346	6120	14650	13739	12385			167	2412	11403	7556	16062	15750	14221	13754	12820	11254			237
10	13307	14136	13050	11265	9156	7100	5760	13552	12168	11089			14022	14785	14060	11903	9527	7446	5954	14373	13583	11438			13792	14511	14167	11980	10306	7381	6092	14764	13947	12815			158	2595	11760	8043	16131	15855	14287	14023	13174	11867			234
11	13529	14278	13064	11351	9224	7151	5739	13664	12563	11607			14268	14777	14120	11869	9496	7463	5935	14574	13731	11718			14043	14554	14296	12040	10340	7423	6135	14842	14089	12992			169	2805	11909	8419	16240	15906	14354	14089	13260	12201			230
12	13596	14359	13095	11229	9268	7074	5696	13670	12850	11983			14262	14932	14102	11902	9515	7409	5924	14508	13775	11869			13994	14665	14216	11950	10375	7402	6124	14856	14142	13217			165	3164	12007	8592	16369	16020	14507	14096	13409	12412			224
13	13786	14486	13185	11329	9312	7197	5722	13833	13106	12175			14452	14997	14290	11940	9527	7488	5962	14713	13903	12046			14152	14746	14272	11983	10330	7420	6164	14915	14124	13389			172	3643	12071	8724	16467	16051	14640	14230	13434	12508			231
14	13744	14409	13066	11309	9315	7106	5692	13831	13073	12297			14510	15056	14218	12041	9630	7514	6010	14719	13816	12112			14088	14730	14280	12021	10431	7442	6127	14996	14159	13331			171	4292	12039	8738	16413	16073	14530	14279	13446	12529			262
15	13850	14560	13066	11376	9385	7132	5777	13900	13180	12423			14572	15135	14367	12026	9753	7521	6022	14719	13988	12259			14175	14792	14258	11987	10404	7470	6155	15006	14279	13495			178	5162	11939	8821	16528	16113	14652	14288	13493	12683			229
16	13753	14594	13126	11349	9395	7182	5756	13893	13183	12465			14477	15051	14135	11979	9730	7553	5974	14738	13948	12282			14196	14742	14275	11999	10363	7425	6111	14909	14178	13409			166	6298	12003	8827	16519	16051	14641	14282	13350	12606			232
17	13898	14672	13201	11438	9446	7253	5768	13942	13394	12498			14563	15108	14409	12071	9772	7588	6027	14954	14038	12361			14288	14794	14365	12175	10483	7497	6173	15059	14246	13507			169	7407	12049	8839	16573	16165	14671	14315	13362	12680			232
18	13977	14684	13252	11409	9406	7189	5729	13990	13329	12454			14676	15094	14391	12100	9715	7611	6076	14892	14089	12239			14340	15017	14421	12168	10647	7551	6185	15054	14313	13503			160	8716	12045	8849	16612	16247	14722	14378	13391	12555			241
19	13957	14639	13229	11442	9489	7297	5773	14093	13386	12555			14620	15220	14473	12194	9838	7670	6007	15006	14104	12303			14383	14913	14438	12241	10619	7526	6253	15199	14311	13608			162	9909	12092	8851	16719	16280	14738	14349	13430	12712			242
20	14044	14815	13281	11474	9620	7362	5740	14114	13297	12595			14647	15214	14469	12098	9841	7676	6069	14969	14132	12270			14306	14949	14450	12228	10578	7607	6231	15145	14285	13561			170	10877	12150	8898	16749	16290	14746	14409	13384	12669			223
21	13926	14742	13313	11422	9533	7309	5791	14051	13353	12553			14706	15300	14415	12199	9909	7659	6032	15002	14196	12316			14343	14894	14511	12152	10617	7578	6147	15265	14401	13536			173	11669	12072	8799	16660	16373	14769	14377	13310	12615			233
22	13937	14661	13351	11492	9580	7362	5750	14160	13504	12562			14728	15326	14559	12183	9918	7669	6008	15019	14201	12292			14345	14986	14462	12315	10725	7670	6237	15228	14463	13536			168	12434	12049	8795	16822	16426	14855	14407	13367	12687			235
23	13932	14790	13263	11459	9553	7377	5708	14105	13517	12591			14739	15282	14556	12262	9914	7762	6048	15178	14187	12357			14303	15008	14574	12294	10647	7693	6272	15318	14441	13588			178	13162	12126	8805	16668	16322	14792	14385	13254	12692			241
24	13996	14759	13309	11539	9547	7378	5799	14171	13425	12548			14702	15247	14473	12154	9893	7692	6045	15071	14150	12290			14324	14947	14484	12361	10725	7721	6224	15327	14356	13586			170	13634	12006	8837	16696	16315	14806	14417	13291	12543			235
25	14008	14817	13454	11539	9615	7426	5801	14119	13511	12627			14760	15397	14606	12273	9963	7802	6074	15118	14181	12426			14383	14923	14602	12276	10698	7727	6199	15243	14361	13572			174	14111	12091	8812	16903	16383	14746	14366	13416	12630			259
26	14049	14843	13351	11521	9626	7488	5810	14162	13451	12635			14810	15277	14627	12198	10010	7897	6113	15177	14175	12277			14497	15024	14604	12286	10816	7757	6274	15297	14448	13570			163	14309	12095	8847	16848	16439	14830	14342	13257	12592			291
27	14030	14811	13455	11635	9689	7516	5886	14240	13522	12662			14774	15377	14655	12289	10042	7890	6180	15259	14283	12403			14417	15117	14590	12394	10774	7836	6264	15338	14506	13662			172	14590	12144	8806	16751	16466	14849	14482	13338	12550			234
28	14079	14756	13430	11549	9698	7485	5854	14260	13491	12609			14808	15233	14634	12286	9976	7865	6106	15307	14187	12338			14465	15120	14626	12336	10785	7878	6215	15339	14574	13666			167	14760	12096	8817	16772	16366	14941	14409	13302	12513			230
29	13934	14690	13333	11496	9621	7492	5804	14218	13511	12543			14711	15270	14635	12220	9968	7878	6112	15217	14261	12412			14377	15094	14607	12261	10794	7807	6236	15320	14386	13538			167	14980	12163	8790	16802	16466	14803	14339	13252	12449			238
30	14007	14805	13478	11608	9770	7532	5836	14285	13570	12632			14762	15400	14653	12361	10049	7954	6128	15335	14242	12360			14559	15045	14628	12396	10791	7856	6335	15364	14468	13732			165	15197	12164	8820	16888	16596	14868	14346	13423	12564			243
[truncated: 34 more columns]

## Sheet: Birch-Pine-BC_n3
Timepoint 0 (no illumination)
<>	1	2	3	4	5	6	7	8	9	10	11	12			1	2	3	4	5	6	7	8	9	10	11	12
A														A	PBS	PBS	PBS	PBS	PBS	PBS	PBS	PBS	PBS	PBS	PBS	PBS
B		1912	1830	1717	1933	3408	5386	6609	1703	1524	1416			B	PBS	1% EtOH	50	100	200	400	600	800	50	100	200	PBS
C		1937	1895	1897	1999	3395	5464	6565	1718	1607	1501			C	PBS	1% EtOH	50	100	200	400	600	800	50	100	200	PBS
D		1952	1928	1922	2032	3303	5627	6627	1759	1618	1439			D	PBS	1% EtOH	50	100	200	400	600	800	50	100	200	PBS
E		536	1512	1388	1414	2086	2054	1840	1800	1754	1707			E	PBS	NO CELLS (TO)	Resveratrol 62,5 µM	400	600	50	100	200	400	600	800	PBS
F		549	1476	1426	1368	2031	2009	1814	1883	1788	1861			F	PBS	NO CELLS (TO)	Resveratrol 62,5 µM	400	600	50	100	200	400	600	800	PBS
G		527	1472	1445	1530	2023	1988	1907	2283	1856	1875			G	PBS	NO CELLS (TO)	Resveratrol 62,5 µM	400	600	50	100	200	400	600	800	PBS
H														H	PBS	PBS	PBS	PBS	PBS	PBS	PBS	PBS	PBS	PBS	PBS	PBS
															Bird cherry µg/ml
															Birch µg/ml
															Pine µg/ml
30 cycles with illumination inbetween															UT	untreated cells (0,625 % EtOH)
	UT	50	100	200	400	600	800	50	100	200			UT	50	100	200	400	600	800	50	100	200			UT	50	100	200	400	600	800	50	100	200			TO only	Resveratrol 62,5 µM	400	600	50	100	200	400	600	800			TO only
Cycle Nr.	B2	B3	B4	B5	B6	B7	B8	B9	B10	B11	B12	C1	C2	C3	C4	C5	C6	C7	C8	C9	C10	C11	C12	D1	D2	D3	D4	D5	D6	D7	D8	D9	D10	D11	D12	E1	E2	E3	E4	E5	E6	E7	E8	E9	E10	E11	E12	F1	F2
1	2189	1978	1883	1959	3659	5618	6471	2025	1674	1508			2281	2163	2016	2025	3712	5673	6486	2128	1751	1571			2507	2196	2139	2087	3570	5751	6473	2248	1791	1506			537	1543	1455	1473	2699	2507	2144	1921	1776	1781			540
2	3031	2591	2318	2176	4139	5977	6289	2987	2012	1651			3351	2979	2627	2288	4358	6091	6392	3451	2151	1728			3830	3222	2856	2451	4307	6239	6505	4081	2402	1718			542	1589	1559	1625	4964	4437	3345	2464	1993	1890			581
3	4693	3849	3501	2851	4889	6308	6202	4767	2661	1981			5288	4853	4264	3212	5396	6584	6241	5867	3255	2096			5952	5743	4868	3850	5312	6670	6533	7128	4197	2240			535	1586	1884	1978	8483	7963	6489	4388	3109	2187			637
4	7173	6239	6082	4949	5869	6634	6209	7142	4048	2766			7939	8078	7584	5625	6825	6930	6335	8612	5761	3234			8455	9482	8226	6869	6646	7159	6697	9921	6978	3793			516	1642	3049	2941	11647	11278	10192	7651	5855	3123			671
5	9461	9143	9040	7546	6886	6932	6140	9300	5973	4254			10374	11159	10692	8253	7914	7248	6320	10526	8230	5226			10430	12109	10909	9326	7951	7463	6735	11519	9393	5977			518	1648	5086	4792	13384	13070	12407	10118	8672	5148			815
6	11345	11175	11019	9240	7768	7103	6113	10767	7855	6036			12194	12841	12468	10053	8737	7522	6297	11504	10162	7122			11683	13621	12374	10594	8892	7710	6731	12501	10977	7813			517	1738	7115	6761	14316	13836	13563	11569	10481	7302			866
7	12421	12453	11997	10270	8370	7279	6122	11720	9177	7320			13341	13791	13449	10958	9306	7676	6310	12127	11435	8626			12493	14353	12961	11249	9367	7816	6737	12883	11917	9227			516	1799	8666	8206	14769	14329	14229	12430	11614	8826			917
8	12987	13191	12379	10749	8929	7346	6066	12248	10158	8538			14034	14238	13784	11428	9639	7833	6294	12451	12089	9753			12852	14667	13296	11451	9640	7926	6733	13224	12444	10186			504	1861	9666	9085	14990	14631	14656	12818	12218	9854			921
9	13429	13411	12572	10979	9066	7437	6052	12602	10815	9279			14359	14480	13926	11563	9845	7912	6261	12622	12506	10439			13204	14912	13331	11617	9887	7996	6717	13331	12715	10769			502	1964	10265	9528	15207	14825	14710	13106	12512	10535			973
10	13591	13583	12618	11010	9275	7487	6018	12828	11204	9858			14669	14525	13936	11679	9914	7876	6209	12617	12740	10897			13201	14890	13425	11658	9992	8020	6706	13399	12913	11130			495	2071	10649	9825	15180	14814	14771	13193	12610	10807			920
11	13769	13721	12673	11099	9329	7441	6081	12937	11522	10163			14860	14640	14077	11750	9973	7949	6167	12836	12851	11173			13324	15071	13569	11672	10064	7987	6728	13544	12987	11379			513	2282	10811	9990	15157	14850	14767	13314	12840	11046			892
12	13828	13744	12743	11011	9463	7453	6075	13030	11474	10381			14942	14654	14045	11692	9996	7986	6158	12846	12895	11383			13365	15062	13462	11667	10078	8019	6689	13611	13105	11480			493	2602	10833	10058	15278	14825	14805	13352	12751	11180			936
13	13871	13791	12731	11127	9490	7442	6051	13118	11706	10613			15069	14719	14071	11810	10003	7951	6139	12855	12912	11464			13475	15011	13640	11610	10043	8046	6650	13584	13124	11464			491	3095	10872	10027	15382	14921	14905	13419	12870	11260			936
14	13970	13861	12745	11072	9597	7505	5995	13085	11752	10638			15217	14716	14066	11842	10017	7975	6087	12903	12995	11536			13504	15017	13499	11726	10173	8057	6604	13697	13043	11577			493	4101	11012	10040	15437	14984	14909	13396	12907	11323			933
15	13942	13874	12704	11108	9567	7441	5927	13092	11809	10668			15137	14719	14134	11784	10131	7863	6041	12916	13104	11597			13531	14973	13518	11687	10026	8021	6565	13578	13033	11492			486	5683	10882	9948	15404	15032	14907	13346	12878	11216			939
16	13988	13921	12752	11008	9556	7429	5874	13226	11844	10812			15332	14780	14104	11787	10054	7872	6061	12941	13068	11662			13559	15017	13616	11646	10113	8030	6518	13673	13122	11516			479	7878	10936	9934	15309	14988	14892	13400	12787	11197			886
17	14049	13964	12731	11048	9581	7412	5942	13156	11851	10728			15189	14757	14086	11794	10101	7887	6008	13014	13178	11682			13580	14959	13507	11623	10130	7976	6546	13697	13150	11599			474	10124	10831	9926	15443	14831	14905	13410	12757	11260			898
18	13970	14002	12756	11111	9588	7471	5934	13204	11925	10737			15190	14801	14091	11734	10048	7916	6021	13007	13116	11618			13605	15066	13514	11612	10016	7985	6484	13646	13064	11481			468	11991	10878	9934	15465	14856	14897	13352	12691	11091			898
19	14102	13985	12807	11085	9594	7481	5871	13252	11900	10778			15268	14798	14151	11794	10040	7804	5981	13145	13080	11570			13580	15021	13580	11549	10128	7985	6538	13752	13172	11529			468	13332	10735	9898	15478	14957	14866	13339	12728	11158			900
20	14127	13950	12741	11100	9606	7449	5818	13239	11882	10751			15112	14669	14101	11723	10015	7840	5997	13030	13135	11546			13621	14954	13530	11479	10040	7858	6419	13659	13073	11411			463	14133	10729	9801	15445	14878	14900	13338	12653	10985			900
21	14023	13850	12787	11039	9594	7397	5842	13231	11916	10757			15172	14716	14155	11641	10000	7814	5906	12948	13018	11567			13592	15038	13544	11513	9986	7966	6388	13728	13094	11483			472	14606	10580	9785	15440	14969	14725	13164	12565	11004			884
22	14036	13901	12776	10932	9471	7332	5826	13253	11800	10667			15170	14750	14103	11684	10021	7752	5983	12932	12989	11546			13644	15094	13612	11574	10020	7960	6451	13683	13148	11409			462	15107	10569	9788	15377	15002	14784	13259	12508	10989			878
23	13995	13826	12757	10966	9537	7348	5840	13224	11747	10717			15081	14800	14058	11665	9943	7777	5869	12940	13028	11542			13541	14927	13549	11512	10063	7773	6369	13662	12958	11381			447	15247	10621	9741	15458	14873	14814	13200	12573	10962			833
24	14084	13928	12650	10957	9599	7349	5837	13294	11864	10658			15142	14742	14098	11738	9977	7798	5923	13051	12966	11550			13638	15023	13582	11452	10063	7821	6426	13734	13030	11442			456	15455	10541	9640	15525	15076	14909	13198	12515	10967			842
25	13973	13979	12712	10944	9546	7319	5845	13202	11769	10588			15139	14717	13986	11672	9938	7708	5872	12817	13005	11460			13649	15109	13486	11407	10022	7810	6413	13673	13090	11411			451	15567	10570	9666	15442	15078	14785	13123	12497	10946			871
26	13982	13813	12637	11023	9499	7297	5851	13265	11796	10598			15041	14792	14046	11598	9961	7769	5865	12871	12991	11475			13591	15015	13575	11439	9995	7776	6357	13717	13021	11282			449	15627	10538	9597	15396	14942	14663	13109	12422	10788			871
27	13918	13911	12605	10929	9535	7257	5782	13122	11807	10586			15103	14753	14022	11613	9921	7701	5884	12988	12991	11453			13553	15091	13556	11473	9949	7789	6407	13773	12981	11361			439	15697	10490	9657	15485	14997	14732	13059	12435	10756			845
28	13878	13821	12698	10871	9505	7256	5808	13328	11765	10577			14986	14677	13950	11638	9918	7692	5840	13019	12908	11476			13624	15007	13459	11476	9951	7739	6277	13702	12925	11349			423	15640	10431	9453	15367	14999	14769	13021	12287	10792			792
29	13927	13883	12593	10916	9480	7311	5822	13273	11852	10580			15078	14753	14023	11579	9943	7621	5872	12978	12970	11414			13574	14994	13491	11413	10010	7773	6305	13755	12995	11358			420	15717	10437	9538	15451	15046	14795	13054	12380	10855			823
30	13822	13816	12603	10874	9486	7240	5761	13184	11733	10455			15012	14711	13957	11472	9926	7629	5855	13025	12891	11499			13532	14968	13460	11330	9987	7725	6291	13734	12997	11328			424	15703	10361	9429	15418	14864	14684	12901	12289	10671			791
[truncated: 34 more columns]

## Sheet: Alder(400-800)_n1&n2
Timepoint 0 (no illumination)
<>	1	2	3	4	5	6	7	8	9	10	11	12			1	2	3	4	5	6	7	8	9	10	11	12
A														A	PBS	PBS	PBS	PBS	PBS	PBS	PBS	PBS	PBS	PBS	PBS	PBS
B			1831	1620				6639	8185	9576				B	PBS		UT	Res 62,5				400	600	800		PBS
C			1995	1572				6861	8759	9127				C	PBS		UT	Res 62,5				400	600	800		PBS
D			2112	1773				6860	8831	9193				D	PBS		UT	Res 62,5				400	600	800		PBS
E		423	2162	1645				8023	8971	9030				E	PBS	NO CELLS (TO)	UT	Res 62,5				400	600	800		PBS
F		428	2215	1558				8563	8853	9237				F	PBS	NO CELLS (TO)	UT	Res 62,5				400	600	800		PBS
G		424	2150	1571				8344	8532	8081				G	PBS	NO CELLS (TO)	UT	Res 62,5				400	600	800		PBS
H														H	PBS	PBS	PBS	PBS	PBS	PBS	PBS	PBS	PBS	PBS	PBS	PBS
															Alder µg/ml
															UT	untreated cells (0,625 % EtOH)
30 cycles with illumination inbetween															--> data from a different study measured witthin the same plate deleted
		UT	Res 62,5				400	600	800	25				UT	Res 62,5				400	600	800	25				UT	Res 62,5				400	600	800	25			TO only	UT	Res 62,5				400	600	800				TO only
Cycle Nr.	B2	B3	B4	B5	B6	B7	B8	B9	B10	B11	B12	C1	C2	C3	C4	C5	C6	C7	C8	C9	C10	C11	C12	D1	D2	D3	D4	D5	D6	D7	D8	D9	D10	D11	D12	E1	E2	E3	E4	E5	E6	E7	E8	E9	E10	E11	E12	F1	F2
1		1938	1665				7009	8423	9336	2890				2130	1649				7188	9025	9170	3700				2315	1805				7267	9152	9174	3817			419	2285	1698				8486	9257	8979				423
2		2182	1691				7330	8596	9183	4549				2399	1697				7599	9208	9131	6298				2703	1853				7974	9435	9136	6929			418	2955	1675				9193	9573	8876				413
3		2697	1681				7862	8780	9183	6772				3288	1780				8309	9443	9089	9116				3860	1928				8632	9669	9096	9676			417	4507	1691				9918	9819	8933				428
4		3757	1755				8426	9010	9209	9180				4989	1805				8966	9757	9173	11353				6098	1967				9564	9991	9183	11780			417	7077	1737				10814	10066	8968				439
5		5614	1797				9077	9183	9222	11159				7225	1865				9707	10004	9101	12690				8706	2042				10491	10201	9280	12896			406	9551	1814				11609	10398	8989				458
6		7735	1890				9758	9405	9243	12571				9429	2066				10496	10330	9189	13473				10799	2208				11399	10383	9211	13532			405	11625	1881				12520	10703	8992				434
7		9585	2007				10483	9646	9328	13396				11021	2299				11214	10545	9242	13872				12420	2426				12238	10744	9272	13735			411	12972	1940				13154	10901	9067				419
8		11100	2143				11139	9811	9331	13883				12335	2629				12040	10804	9354	14141				13362	2689				13018	11009	9362	13982			413	14063	2031				13734	11258	9150				418
9		12208	2394				11841	10054	9372	14166				13237	3056				12671	11015	9400	14287				14062	3177				13659	11191	9492	14083			410	14867	2200				14162	11617	9246				423
10		12947	2673				12505	10262	9307	14212				13636	3570				13167	11266	9379	14242				14669	3689				13930	11329	9413	13987			394	15227	2338				14433	11672	9160				441
11		13411	3023				12968	10383	9391	14355				14071	4284				13597	11447	9388	14379				14950	4395				14318	11559	9522	14171			404	15585	2635				14502	11925	9253				441
12		13803	3552				13282	10569	9364	14361				14241	5119				13900	11565	9428	14416				15087	5305				14536	11672	9550	14057			379	15585	2994				14774	12011	9229				453
13		14147	4296				13589	10835	9433	14431				14383	6307				14107	11802	9415	14561				15243	6683				14749	11838	9594	14171			390	15853	3577				14892	12211	9311				469
14		14447	5413				13851	10940	9574	14437				14597	7805				14350	11903	9584	14604				15325	8334				14812	12000	9654	14202			389	16080	4535				14941	12445	9398				455
15		14519	6814				13936	11054	9558	14483				14611	9448				14188	11942	9508	14589				15494	10091				14886	12128	9652	14278			376	16091	5720				14929	12445	9402				464
16		14541	8490				13993	11108	9549	14493				14671	11100				14325	12087	9628	14543				15404	11738				14883	12155	9728	14256			363	15914	7366				14953	12548	9368				442
17		14573	10148				14109	11166	9597	14522				14637	12621				14482	12203	9588	14598				15292	13014				14910	12267	9691	14197			373	16157	9078				15049	12620	9482				454
18		14535	11652				14233	11373	9551	14535				14574	13728				14493	12192	9652	14499				15357	14266				14963	12206	9766	14249			363	16112	10665				14947	12639	9461				439
19		14511	12812				14263	11349	9670	14562				14635	14592				14459	12263	9605	14574				15237	14920				14922	12388	9780	14317			359	16099	12126				15095	12755	9543				441
20		14590	13737				14290	11406	9565	14532				14685	15142				14449	12285	9747	14613				15387	15478				15050	12365	9808	14272			358	16060	13243				14996	12810	9598				444
21		14631	14372				14362	11500	9731	14701				14710	15754				14553	12274	9723	14705				15326	15906				14973	12420	9836	14309			343	16095	14073				15043	12807	9588				443
22		14516	14845				14263	11546	9706	14600				14522	15999				14488	12388	9691	14560				15402	16128				14996	12420	9877	14206			353	15908	14613				14980	12817	9530				445
23		14604	15136				14245	11512	9809	14476				14553	16177				14492	12424	9730	14554				15268	16264				14999	12509	9902	14288			355	15985	15159				14995	12796	9609				431
24		14533	15307				14319	11533	9752	14630				14537	16297				14617	12393	9775	14536				15282	16406				14903	12527	9961	14294			351	16033	15442				15066	12844	9718				427
25		14523	15495				14327	11598	9733	14603				14447	16431				14626	12363	9796	14653				15228	16476				15124	12533	9997	14281			326	16003	15816				14940	12879	9637				411
26		14445	15722				14396	11596	9815	14596				14463	16626				14617	12463	9774	14604				15331	16509				15115	12499	9990	14268			343	15984	15848				15072	12811	9627				406
27		14479	15577				14337	11662	9782	14551				14446	16417				14640	12472	9833	14637				15289	16553				14938	12478	10033	14280			328	15944	15931				15132	12806	9708				402
28		14420	15741				14499	11664	9875	14501				14512	16503				14612	12542	9813	14576				15384	16555				15025	12549	10007	14357			327	16019	16108				15083	12828	9731				420
29		14390	15715				14478	11730	9858	14564				14539	16556				14702	12462	9926	14615				15330	16698				15026	12633	10106	14256			328	16038	16138				15104	12888	9755				370
30		14421	15827				14517	11711	9881	14616				14612	16576				14791	12573	9891	14568				15300	16548				15140	12570	10093	14265			313	15957	16193				15224	12965	9757				371
[truncated: 34 more columns]

## Sheet: Alder(400-800)_n3
Timepoint 0 (no illumination)
<>	1	2	3	4	5	6	7	8	9	10	11	12			1	2	3	4	5	6	7	8	9	10	11	12
A														A	PBS	PBS	PBS	PBS	PBS	PBS	PBS	PBS	PBS	PBS	PBS	PBS
B			2073											B	PBS		UT									PBS
C			2140											C	PBS		UT									PBS
D			2165											D	PBS		UT									PBS
E		418	1663				6689	8769	9294					E	PBS	NO CELLS (TO)	Res 62,5				400	600	800			PBS
F		404	1492				6982	8485	9448					F	PBS	NO CELLS (TO)	Res 62,5				400	600	800			PBS
G		423	1403				6594	8021	9001					G	PBS	NO CELLS (TO)	Res 62,5				400	600	800			PBS
H														H	PBS	PBS	PBS	PBS	PBS	PBS	PBS	PBS	PBS	PBS	PBS	PBS
															Alder µg/ml
															UT	untreated cells (0,625 % EtOH)
30 cycles with illumination inbetween															--> data from a different study measured witthin the same plate deleted
		UT												UT												UT											TO only	Res 62,5				400	600	800					TO only
Cycle Nr.	B2	B3	B4	B5	B6	B7	B8	B9	B10	B11	B12	C1	C2	C3	C4	C5	C6	C7	C8	C9	C10	C11	C12	D1	D2	D3	D4	D5	D6	D7	D8	D9	D10	D11	D12	E1	E2	E3	E4	E5	E6	E7	E8	E9	E10	E11	E12	F1	F2
1		2089												2121												2186											439	1575				6755	8872	9060					400
2		2676												2547												2886											872	1633				7229	9151	9191					425
3		3795												3561												4441											967	1653				8093	9506	9277					666
4		5561												5493												6876											954	1685				8891	9837	9235					763
5		7537												7962												9347											956	1761				9854	10191	9364					815
6		9489												9935												11273											909	1776				10708	10552	9364					862
7		10942												11562												12732											895	1897				11451	10971	9491					860
8		11928												12687												13685											874	2020				12144	11317	9490					899
9		12529												13505												14225											951	2227				12693	11721	9616					875
10		13008												13994												14764											906	2493				13096	11973	9643					931
11		13429												14258												14942											943	2788				13335	12144	9718					946
12		13647												14571												15003											968	3299				13514	12475	9783					940
13		13740												14692												15170											1003	3955				13582	12593	9824					952
14		13856												14687												15331											1033	5018				13592	12701	9835					921
15		14025												14936												15312											1068	6463				13756	12815	9961					904
16		13925												14866												15370											1030	8031				13757	12845	9975					928
17		14121												15027												15350											1003	9593				13898	13015	10091					864
18		14089												14994												15397											1016	10913				13803	13062	10142					882
19		14111												15057												15335											994	11888				13818	13060	10110					884
20		14149												15100												15516											993	12776				13916	13144	10230					920
21		14167												15085												15530											940	13338				13879	13224	10189					873
22		14147												15166												15520											931	13674				13871	13218	10357					899
23		14029												15060												15558											971	14070				13855	13226	10337					775
24		14059												15036												15501											977	14290				13858	13173	10362					869
25		14061												15272												15522											881	14462				14026	13284	10431					849
26		14104												15224												15450											958	14670				13867	13310	10478					906
27		14069												15271												15635											894	14676				13984	13376	10544					867
28		14217												15223												15563											839	14735				13895	13443	10592					857
29		14078												15305												15599											1055	14769				13940	13406	10682					814
30		14150												15245												15628											1028	14743				13983	13380	10704					879
[truncated: 34 more columns]

## Sheet: DPPH 
		OD values
	Concentration	1 mg/ml	0,5 mg/ml	0,25 mg/ml	0,125 mg/ml	0,063 mg/ml	Blank
	Bird cherry	0.121	0.226	0.324	0.405	0.445	0.45
		0.121	0.186	0.337	0.402	0.438
		0.13	0.22	0.338	0.392	0.444
	Beech	0.213	0.308	0.383	0.428	0.441
		0.205	0.311	0.382	0.427	0.447
		0.211	0.311	0.375	0.401	0.445
	Birch	0.132	0.125	0.231	0.346	0.401
		0.133	0.128	0.217	0.335	0.394
		0.133	0.123	0.234	0.389	0.388
	Alder	0.121	0.123	0.143	0.292	0.379
		0.115	0.119	0.134	0.295	0.385
		0.118	0.118	0.131	0.278	0.38
	Pine	0.131	0.242	0.341	0.399	0.435
		0.125	0.253	0.34	0.401	0.431
		0.124	0.255	0.34	0.407	0.431
	Oak	0.127	0.133	0.227	0.335	0.393
		0.128	0.127	0.231	0.341	0.4
		0.128	0.134	0.228	0.352	0.403
	Ascorbic acid	0.065	0.077	0.227	0.382	0.439	0.492
		0.065	0.059	0.236	0.355	0.411
		0.071	0.073	0.206	0.38	0.427
